# Supplementary material for: Multivalent binding kinetics resolved by fluorescence proximity sensing
Source: Commun Biol. 2022 Oct 7;5:1070. doi: 10.1038/s42003-022-03997-3 (PMC9546861; doi:10.1038/s42003-022-03997-3)
Supplement: Supplementary file 5 — Supplementary Data 1 [file 42003_2022_3997_MOESM5_ESM.xlsx]

## Sheet: Fig. 2
	e=8, o1=2		e=8, o1=1		e=5, o1=2		e=5, o1=1		e=8, o1=4, o2=0		e=8, o1=2, o2=2		e=8, o1=0, o2=4
ITC KD [nM]	12.8		29.1		NA		NA		10.5333		6.2		59.9
TRIC Ki [nM]	6.8		49.6		NA		NA		8.8		7.2		NA
BLI steady-state KD [nM]	5.1		14.4		37		NA		2.3		2.2		8.3
FPS dynamic KD [nM]	24.4384		69.516		NA		NA		45.7186		42.5757		119.021
	FPS	BLI	ITC	TRIC
Target protein consumption [µg]	0.64	18.25	182.4	0.29

## Sheet: Fig. 3
Dimeric Peptide	Assoc. Level [%]	off-rate dimers [s-1]	STDEV	on-rate dimers [M-1s-1]	STDEV		Tetrameric Peptide	Association Level [%]	off-rate tetramers [s-1]	STDEV	on-rate tetramers [M-1s-1]	STDEV		Octameric Peptide	Assoc. Level [%]	off-rate octamers [s-1]	STDEV	on-rate octamers [M-1s-1]	STDEV
e=4, o1=0	0.0512						e=8, o1=4, o2=0	31	0.0129	0.0003	19000	500		e=8, o1=4, o2=0, o3=0	11.4	0.00921	0.0002	103000	6000
e=4, o1=1	1.1	0.0141	0.0016	2880	560		e=8, o1=3, o2=1	23	0.0127	0.0002	18600	500		e=8, o1=3, o2=0, o3=1	7.6	0.0077	0.00017	73500	4400
e=4, o1=2	0						e=8, o1=2, o2=2	22.8	0.0126	0.0003	18300	600		e=8, o1=3, o2=1, o3=0	6.47	0.00745	0.0002	46900	2900
e=4, o1=3	0						e=8, o1=1, o2=3	18.8	0.0161	0.0004	20700	900		e=8, o1=2, o2=0, o3=2	8.03	0.00804	0.00019	44900	2400
e=5, o1=0	0.1						e=8, o1=0, o2=4	21.5	0.0146	0.0003	17100	600		e=8, o1=2, o2=1, o3=1	6.41	0.00819	0.00022	38300	2400
e=5, o1=1	0.0518						e=7, o1=4, o2=0	9.3	0.0202	0.0013	17800	2900		e=8, o1=2, o2=2, o3=0	19.4	0.00675	0.00013	36700	900
e=5, o1=2	1.2	0.0192	0.0019	1630	480		e=7, o1=3, o2=1	7.54	0.0238	0.0015	17400	3200		e=8, o1=1, o2=0, o3=3	14.4	0.00611	0.00012	28000	800
e=5, o1=3	0						e=7, o1=2, o2=2	17	0.0114	0.0004	6780	610		e=8, o1=1, o2=1, o3=2	10.9	0.00692	0.00015	33200	1300
e=6, o1=0	0.00842						e=7, o1=1, o2=3	12.1	0.0101	0.0004	9180	770		e=8, o1=1, o2=2, o3=1	7.52	0.00771	0.00019	38400	2000
e=6, o1=1	0.0731						e=7, o1=0, o2=4	5.55	0.0106	0.0011	14700	2200		e=8, o1=1, o2=3, o3=0	6.88	0.00804	0.0002	33400	1900
e=6, o1=2	1.1	0.0189	0.0023	2130	670		e=6, o1=4, o2=0	7.09	0.0149	0.0011	20300	3100		e=8, o1=0, o2=0, o3=4	20.1	0.00655	0.0001	26700	600
e=6, o1=3	1.3	0.0174	0.0017	2660	610		e=6, o1=3, o2=1	7.91	0.00909	0.00081	8930	1430		e=8, o1=0, o2=1, o3=3	15.4	0.0061	0.00013	30700	900
e=7, o1=0	0						e=6, o1=2, o2=2	4.77	0.0123	0.0013	23500	3500		e=8, o1=0, o2=2, o3=2	11.6	0.00644	0.00013	32100	1100
e=7, o1=1	0						e=6, o1=1, o2=3	11.9	0.0102	0.0005	7550	790		e=8, o1=0, o2=3, o3=1	10	0.00671	0.00013	34800	1300
e=7, o1=2	0.408						e=6, o1=0, o2=4	7.39	0.00764	0.00063	21400	1800		e=8, o1=0, o2=4, o3=0	8.32	0.00727	0.00016	34000	1500
e=7, o1=3	1.39	0.0108	0.0007	2160	250		e=5, o1=4, o2=0	4.91
e=8, o1=0	0.571						e=5, o1=3, o2=1	2.83
e=8, o1=1	1.31	0.0171	0.0014	1770	740		e=5, o1=2, o2=2	2.05
e=8, o1=2	2.36	0.0101	0.0005	3080	280		e=5, o1=1, o2=3	1.67
e=8, o1=3	2.01	0.0126	0.0008	1480	210		e=5, o1=0, o2=4	4.04
e=9, o1=0	0
e=9, o1=1	1.31	0.0161	0.0007	3380	1490
e=9, o1=2	2.04	0.0123	0.0006	3970	380
e=9, o1=3	2.17	0.0125	0.0006	3110	290
e=10, o1=0	0
e=10, o1=1	2.31	0.0112	0.0005	4480	360
e=10, o1=2	2.37	0.0103	0.0005	4060	330
e=10, o1=3	3.07	0.00922	0.00035	3300	210

## Sheet: Fig 4 A-F
Peptide	Sequence	Observed Kon [M-1s-1]	Predicted Kon [M-1s-1]	Observed log(Koff)2 [s-1]	Predicted log(Koff)2 [s-1]	Observed log(KD)2 [M]	Predicted log(KD)2 [M]
GlyRβ_DIM_008_8_3P_WT001	FSIVGSLPOOOJ	1630	2840	32.3	18.6	175	151
GlyRβ_DIM_002	DLRSNDFSIVOOOJ	3590	7080	20.3	15.2	161	156
GlyRβ_DIM_005*	SNDFSIVGSLOOOJ	10200	4760	12.2	18.1	162	159
GlyRβ_DIM_006	NDFSIVGSLPOOOJ	6350	6060	15.4	18.1	161	161
GlyRβ_DIM_007	DFSIVGSLPROOOJ	5150	2740	18.3	20.5	164	157
GlyRβ_DIM_008	FSIVGSLPRDOOOJ	2670	4670	21.5	18.4	155	164
GlyRβ_DIM_008_10_2P	FSIVGSLPRDOOJ	4060	4060	20.9	19.8	166	161
GlyRβ_DIM_008_10_1P	FSIVGSLPRDOJ	4480	3660	20.2	18.7	166	153
GlyRβ_DIM_008_9_3P	FSIVGSLPROOOJ	3110	3540	19.2	19.3	154	158
GlyRβ_DIM_008_9_2P	FSIVGSLPROOJ	3970	3420	19.3	19.3	161	158
GlyRβ_DIM_008_9_1P	FSIVGSLPROJ	3380	3700	17	19.3	150	155
GlyRβ_DIM_008_8_2P	FSIVGSLPOOJ	3080	1930	21.1	21.9	159	153
GlyRβ_DIM_008_8_1P	FSIVGSLPOJ	1770	3380	16.6	22.7	133	168
GlyRβ_DIM_008_7_3P	FSIVGSLOOOJ	2160	2540	20.5	17.1	149	163
GlyRβ_DIM_008_6_3P	FSIVGSOOOJ	2660	3590	16.4	20.5	143	142
GlyRβ_DIM_008_6_2P	FSIVGSOOJ	2130	4250	15.7	18.7	135	142
GlyRβ_DIM_008_5_2P	FSIVGOOJ	1630	3060	15.6	39.1	129	142
GlyRβ_DIM_008_4_1P	FSIVOJ	2880	3280	18.2	23.8	125	145
GlyRβ_DIM_008_10_3P_Ala005	FSIVASLPRDOOOJ	1450	2330	12.9	12.2	118	131
GlyRβ_DIM_008_10_3P_Ala006	FSIVGALPRDOOOJ	1620	4710	12.6	12.2	120	127
GlyRβ_DIM_008_10_3P_Ala007	FSIVGSAPRDOOOJ	1300	2140	12.3	12.8	114	126
GlyRβ_DIM_008_10_3P_Ala008	FSIVGSLARDOOOJ	2590	2150	9.22	13.1	119	124
GlyRβ_DIM_008_10_3P_FP001	YSIVGSLPRDOOOJ	1720	3150	37.5	20.8	184	165
GlyRβ_DIM_008_10_3P_FP002	WSIVGSLPRDOOOJ	2050	3270	31.6	24.6	176	170
GlyRβ_DIM_008_10_3P_FP004	FTIVGSLPRDOOOJ	9200	3440	17.2	19.8	176	159
GlyRβ_DIM_008_10_3P_FP006	FSLVGSLPRDOOOJ	2870	4070	18	18.8	149	159
GlyRβ_DIM_008_10_3P_FP007	FSVVGSLPRDOOOJ	5150	3460	16.7	20.4	160	155
GlyRβ_DIM_008_10_3P_FP008	FSMVGSLPRDOOOJ	3650	4110	18.4	19	156	161
GlyRβ_DIM_008_10_3P_FP009	FSIIGSLPRDOOOJ	3840	3510	18.9	21.2	159	159
GlyRß_QUAD_008_4-0_1	FSIVGSLPOOOOJJ	19600	15500	18.5	19.2	202	197
GlyRß_QUAD_008_3-1_1	FSIVGSLPOOOJOJ	18600	15800	19.1	23.2	202	199
GlyRß_QUAD_008_2-2_1	FSIVGSLPOOJOOJ	18300	18400	19.1	19	201	201
GlyRß_QUAD_008_1-3_1	FSIVGSLPOJOOOJ	20700	12600	17	18.7	198	199
GlyRß_QUAD_008_0-4_1	FSIVGSLPJOOOOJ	17100	18800	17.9	20	195	206
GlyRß_QUAD_007_4-0	FSIVGSLOOOOJJ	17800	11400	15.2	19.7	188	185
GlyRß_QUAD_007_3-1	FSIVGSLOOOJOJ	17400	10900	14	21.3	182	191
GlyRß_QUAD_007_2-2	FSIVGSLOOJOOJ	6780	16900	20	18.9	177	196
GlyRß_QUAD_007_1-3	FSIVGSLOJOOOJ	9180	12900	21.1	17.9	188	186
GlyRß_QUAD_007_0-4	FSIVGSLJOOOOJ	14700	14400	20.7	20.5	200	192
GlyRß_QUAD_006_4-0	FSIVGSOOOOJJ	20300	15700	17.7	18.1	200	194
GlyRß_QUAD_006_3-1	FSIVGSOOOJOJ	8930	19400	22.1	17.1	190	208
GlyRß_QUAD_006_2-2	FSIVGSOOJOOJ	23500	11900	19.3	20.5	209	192
GlyRß_QUAD_006_1-3	FSIVGSOJOOOJ	7550	17100	21	20.6	183	210
GlyRß_QUAD_006_0-4	FSIVGSJOOOOJ	21400	15500	23.8	20.4	220	198
GlyRß_QUAD_005_4-0	FSIVGOOOOJJ	1780	10700	38.7	31.2	188	226
GlyRß_QUAD_005_3-1	FSIVGOOOJOJ	10700	6830	40.1	33.2	244	209
GlyRß_QUAD_005_2-2	FSIVGOOJOOJ	6550	9610	38.7	30.5	225	229
GlyRß_QUAD_005_1-3	FSIVGOJOOOJ	7430	7500	43	37.5	239	212
GlyRß_QUAD_005_0-4	FSIVGJOOOOJ	8200	9360	31.1	39.2	213	228
GlyRß_OCT_008_4-0-0	FSIVGSLPOOOOJJJ	103000	41000	22	23.6	263	237
GlyRß_OCT_008_3-0-1	FSIVGSLPOOOJJOJ	73500	47300	23.7	24.7	258	227
GlyRß_OCT_008_3-1-0	FSIVGSLPOOOJOJJ	46900	43900	24	24.1	245	238
GlyRß_OCT_008_2-0-2	FSIVGSLPOOJJOOJ	44900	36600	23.3	25.2	241	237
GlyRß_OCT_008_2-1-1	FSIVGSLPOOJOJOJ	38300	56500	23.1	24.2	236	247
GlyRß_OCT_008_2-2-0	FSIVGSLPOOJOOJJ	36700	44000	25	23.3	241	240
GlyRß_OCT_008_1-0-3	FSIVGSLPOJJOOOJ	28000	34100	26	24	235	235
GlyRß_OCT_008_1-1-2	FSIVGSLPOJOJOOJ	33200	40300	24.7	24.3	237	236
GlyRß_OCT_008_1-2-1	FSIVGSLPOJOOJOJ	38400	52900	23.7	23.6	238	245
GlyRß_OCT_008_1-3-0	FSIVGSLPOJOOOJJ	33400	39200	23.3	24.2	232	238
GlyRß_OCT_008_0-0-4	FSIVGSLPJJOOOOJ	26700	31800	25.3	25.3	232	236
GlyRß_OCT_008_0-1-3	FSIVGSLPJOJOOOJ	30700	33200	26	25	238	237
GlyRß_OCT_008_0-2-2	FSIVGSLPJOOJOOJ	32100	42200	25.5	24.9	238	240
GlyRß_OCT_008_0-3-1	FSIVGSLPJOOOJOJ	34800	58500	25	24	239	245
GlyRß_OCT_008_0-4-0	FSIVGSLPJOOOOJJ	34000	37400	24.2	24.6	236	241

## Sheet: Fig. 4 H
	e=8, o1=4, o2=0, o3=0		e=8, o1=0, o2=0, o3=4		e=8, o1=4, o2=0		e=8, o1=2, o2=2		e=8, o1=0, o2=4		e=8, o1=2		e=5, o1=1
Peptide Concentration [nM]	Binding Intensity [norm.]		Binding Intensity [norm.]		Binding Intensity [norm.]		Binding Intensity [norm.]		Binding Intensity [norm.]		Binding Intensity [norm.]		Binding Intensity [norm.]
0	1		1		1		1		1		1		1
4	0.65307		0.70415		1.12723		0.9294		0.95512
20	0.40134		0.41106		0.61573		0.86653		0.61186
100	0.25275		0.19604		0.22239		0.31803		0.22029		1.16602		1.18388
500	0.19526		0.20682		0.12876		0.1199		0.09752		1.13049		1.06607
2500											0.60955		1.3341
12500											0.43604		1.33914
